# Supplementary material for: Application of Laser Scanning Confocal Microscopy for the Visualization of M. tuberculosis in Lung Tissue Samples with Weak Ziehl–Neelsen Staining
Source: J Clin Med. 2019 Aug 7;8(8):1185. doi: 10.3390/jcm8081185 (PMC6723956; doi:10.3390/jcm8081185)
Supplement: Supplementary file 1 [file jcm-08-01185-s001.zip]

Archive with 2 entries (2 files):
- Table S1.docx
- Video S1.mpg
